# Supplementary material for: Analysis of Volatile and Non-Volatile Components of Dried Chili Pepper (Capsicum annuum L.)
Source: Foods. 2025 Feb 20;14(5):712. doi: 10.3390/foods14050712 (PMC11898792; doi:10.3390/foods14050712)
Supplement: Supplementary file 1 [file foods-14-00712-s001.zip]

Archive with 2 entries (2 files):
- foods-3456206-Supplementary figures.pdf
- foods-3456206-Supplementary tables.pdf
